# Supplementary material for: Vitamin D Status Determines Metformin Action on Gonadotropin Levels in Postmenopausal Women with Subclinical Hyperthyroidism
Source: Pharmaceutics. 2025 Mar 30;17(4):442. doi: 10.3390/pharmaceutics17040442 (PMC12030551; doi:10.3390/pharmaceutics17040442)
Supplement: Supplementary file 1 [file pharmaceutics-17-00442-s001.zip]

Archive with 1 entries (1 files):
- pharmaceutics-3522355-supplementary.pdf
